# Supplementary material for: Phylogeographical Analysis of the Freshwater Gudgeon Huigobio chenhsienensis (Cypriniformes: Gobionidae) in Southern China
Source: Life (Basel). 2022 Jul 9;12(7):1024. doi: 10.3390/life12071024 (PMC9318155; doi:10.3390/life12071024)
Supplement: Supplementary file 1 [file life-12-01024-s001.zip]

Archive with 1 entries (1 files):
- life-1766717-supplementary.pdf
